# Supplementary material for: Reproductive and Developmental Effects of Sex-Specific Chronic Exposure to Dietary Arsenic in Zebrafish (Danio rerio)
Source: Toxics. 2024 Apr 19;12(4):302. doi: 10.3390/toxics12040302 (PMC11053724; doi:10.3390/toxics12040302)
Supplement: Supplementary file 1 [file toxics-12-00302-s001.zip]

Archive with 1 entries (1 files):
- toxics-2952303-supplementary.pdf
